# Supplementary material for: Indole-3-Acetic Acid Is Synthesized by the Endophyte Cyanodermella asteris via a Tryptophan-Dependent and -Independent Way and Mediates the Interaction with a Non-Host Plant
Source: Int J Mol Sci. 2021 Mar 6;22(5):2651. doi: 10.3390/ijms22052651 (PMC7961953; doi:10.3390/ijms22052651)
Supplement: Supplementary file 1 [file ijms-22-02651-s001.zip]

Archive with 9 entries (6 files):
- Supplementary files/
- Supplementary files/Supplementary figures S1-S3 MDPI.docx
- __MACOSX/
- __MACOSX/Supplementary files/
- __MACOSX/Supplementary files/._Supplementary figures S1-S3 MDPI.docx
- Supplementary files/Supplementary Table S6 raw data.xlsx
- __MACOSX/Supplementary files/._Supplementary Table S6 raw data.xlsx
- Supplementary files/Supplementary Tables S1-S5_MDPI.docx
- __MACOSX/Supplementary files/._Supplementary Tables S1-S5_MDPI.docx
