# Supplementary material for: Indole-3-Acetic Acid Is Synthesized by the Endophyte Cyanodermella asteris via a Tryptophan-Dependent and -Independent Way and Mediates the Interaction with a Non-Host Plant
Source: Int J Mol Sci. 2021 Mar 6;22(5):2651. doi: 10.3390/ijms22052651 (PMC7961953; doi:10.3390/ijms22052651)
Supplement: Supplementary file 1 [file ijms-22-02651-s001.zip › Supplementary files/Supplementary Table S6 raw data.xlsx]

## Sheet: C.asteris controls & precursors
raw data and descriptive statistics of IAA levels in medium and hyphae of C. asteris (controls and with different IAA precursors added)
raw data						medium											hyphae
experiment	tech replicate	treatment	medium [µg/g DW]	hyphae [µg/g DW]		treatment	experiment V42.x	tech replicate	N total	Mean	Standard Deviation	Sum	Minimum	Median	Maximum		treatment	experiment V42.x	tech replicate	N total	Mean	Standard Deviation	Sum	Minimum	Median	Maximum
A	1	control	13.1284	27.5181		control	A	1	3	25.4046	10.7148	76.2137	13.1284	30.2089	32.8764		control	A	1	3	18.9726	10.4798	56.9177	7.27976	22.1199	27.5181
A	1	control	30.2089	7.27976		control	A	2	3	32.1705	13.9511	96.5116	21.7665	26.7212	48.0239		control	A	2	3	7.50932	1.1581	22.528	6.27285	7.68649	8.56863
A	1	control	32.8764	22.1199		control	A	3	3	24.1257	2.78011	72.3772	21.0683	24.8069	26.5019		control	A	3	3	5.61968	1.73565	16.859	3.95425	5.48685	7.41792
A	2	control	48.0239	6.27285		control	B	4	3	17.473	0.674916	52.4191	16.713	17.7037	18.0024		control	B	4	3	7.92507	0.750895	23.7752	7.30813	7.70592	8.76116
A	2	control	21.7665	7.68649		control	B	5	3	15.9117	1.49729	47.7352	14.7187	15.4245	17.592		control	B	5	3	8.6559	1.0178	25.9677	7.72651	8.49763	9.74356
A	2	control	26.7212	8.56863		control	B	6	3	19.3641	1.11796	58.0924	18.1252	19.6696	20.2976		control	B	6	3	8.61548	1.8372	25.8464	6.49407	9.66927	9.6831
A	3	control	24.8069	3.95425		control	B	7	3	23.5797	3.8827	70.739	20.7945	21.9296	28.0149		control	B	7	3	9.20609	1.0459	27.6183	8.00333	9.71295	9.902
A	3	control	21.0683	7.41792		control	B	8	3	17.6854	0.839008	53.0563	16.7557	17.9146	18.386		control	B	8	3	10.0958	0.866548	30.2873	9.16596	10.2405	10.8808
A	3	control	26.5019	5.48685		control	B	9	3	19.0838	1.67967	57.2515	18.0553	18.1741	21.0221		control	B	9	3	12.0214	1.0545	36.0643	10.8597	12.2864	12.9182
B	4	control	17.7037	7.30813		control	C	10	3	26.3944	0.973028	79.1831	25.4733	26.2976	27.4122		control	C	10	3	3.00073	1.03969	9.0022	2.08201	2.79083	4.12936
B	4	control	18.0024	7.70592		control	C	11	3	13.5729	10.2403	40.7188	2.02197	17.1585	21.5384		control	C	11	2	4.6938	0.229058	9.3876	4.53183	4.6938	4.85577
B	4	control	16.713	8.76116		control	C	12	3	18.5055	1.24919	55.5164	17.7066	17.8648	19.945		control	C	12	3	7.12074	0.37933	21.3622	6.68459	7.30392	7.37373
B	5	control	15.4245	7.72651		control	D	13	3	1.14282	0.183859	3.42847	0.961906	1.13708	1.32949		control	D	13	3	0.606273	0.040914	1.81882	0.569653	0.598734	0.650432
B	5	control	14.7187	8.49763		control	D	14	3	1.29235	0.0345788	3.87705	1.25267	1.30837	1.31601		control	D	14	3	0.745154	0.0253999	2.23546	0.715825	0.759681	0.759956
B	5	control	17.592	9.74356		control	D	15	3	8.9118	2.1952	26.7354	6.54158	9.31881	10.875		control	D	15	3	8.58204	0.929813	25.7461	7.50991	9.0686	9.16761
B	6	control	20.2976	9.6831		control	E	16	3	22.2438	2.5015	66.7315	19.9727	21.8338	24.925		control	E	16	3	1.76922	0.649869	5.30766	1.34587	1.44432	2.51747
B	6	control	18.1252	9.66927		control	E	17	3	39.3313	7.65651	117.994	34.5098	35.3244	48.1598		control	E	17	3	8.24811	4.02059	24.7443	3.87154	9.09499	11.7778
B	6	control	19.6696	6.49407		control	E	18	3	31.0314	4.16628	93.0943	28.4195	28.8386	35.8361		control	E	18	2	3.62328	0.0723513	7.24656	3.57212	3.62328	3.67444
B	7	control	21.9296	9.902		control	E	19	3	38.9258	3.36853	116.777	36.6502	37.3317	42.7954		control	E	19	3	3.88294	0.974988	11.6488	2.75935	4.38329	4.50617
B	7	control	20.7945	8.00333		control	E	20	3	33.6058	6.41005	100.817	29.2726	30.5757	40.9692		control	E	20	2	2.94881	0.0411927	5.89763	2.91969	2.94881	2.97794
B	7	control	28.0149	9.71295		control	E	21	3	42.526	3.02996	127.578	39.1074	43.5907	44.8799		control	E	21	2	3.15768	0.542809	6.31537	2.77386	3.15768	3.54151
B	8	control	17.9146	10.8808		control	F	22	3	58.8153	3.56955	176.446	54.6944	60.8002	60.9512		control	F	22	3	11.7338	10.7008	35.2014	4.77845	6.36707	24.0559
B	8	control	16.7557	9.16596		control	F	23	3	55.1094	16.4861	165.328	40.5089	51.831	72.9884		control	F	23	3	11.0599	11.1571	33.1796	3.75247	5.52487	23.9023
B	8	control	18.386	10.2405		control	F	24	3	102.177	14.4261	306.532	89.4026	99.3061	117.823		control	F	24	3	7.77969	5.76412	23.3391	3.86488	5.07547	14.3987
B	9	control	18.1741	10.8597		Trp	B	5	3	69.9427	5.66507	209.828	63.6458	71.5564	74.6258		Trp	B	5	2	15.3628	8.15204	30.7256	9.59844	15.3628	21.1272
B	9	control	21.0221	12.2864		Trp	B	6	3	76.7166	8.12281	230.15	68.4793	76.9508	84.7198		Trp	B	6	3	18.1084	4.47393	54.3252	13.451	18.5012	22.3729
B	9	control	18.0553	12.9182		Trp	C	7	3	223.807	11.0841	671.421	211.574	226.662	233.184		Trp	C	7	3	91.0654	10.7934	273.196	79.9203	91.8069	101.469
C	10	control	27.4122	2.08201		Trp	C	8	3	49.514	1.46731	148.542	48.3291	49.0576	51.1553		Trp	C	8	3	16.0256	0.863658	48.0769	15.233	15.8978	16.9461
C	10	control	26.2976	2.79083		Trp	C	9	3	111.132	12.8118	333.395	97.715	112.443	123.238		Trp	C	9	3	30.9605	2.9095	92.8815	27.6418	32.1677	33.0721
C	10	control	25.4733	4.12936		Trp	D	10	3	7.52111	1.91974	22.5633	5.30481	8.59171	8.6668		Trp	D	10	3	3.00089	0.513972	9.00268	2.46972	3.03723	3.49573
C	11	control	21.5384	4.53183		Trp	D	11	3	14.8304	11.5215	44.4911	4.28846	13.0731	27.1296		Trp	D	11	3	1.7623	0.311958	5.28691	1.56634	1.59853	2.12204
C	11	control	17.1585			Trp	D	12	3	10.3545	7.46025	31.0634	3.30458	9.59227	18.1666		Trp	D	12	3	3.37828	0.454098	10.1348	3.02193	3.22335	3.88957
C	11	control	2.02197	4.85577		TAM	A	1	3	276.73	309.949	830.189	79.1815	117.048	633.96		TAM	A	1	3	26.4763	17.6972	79.4289	13.5454	19.2383	46.6452
C	12	control	17.8648	7.37373		TAM	A	2	3	333.599	136.536	1000.8	179.693	380.94	440.164		TAM	A	2	3	62.9895	73.0948	188.968	14.7875	27.0881	147.093
C	12	control	19.945	7.30392		TAM	A	3	1	545.528		545.528	545.528	545.528	545.528		TAM	A	3	1	14.9078		14.9078	14.9078	14.9078	14.9078
C	12	control	17.7066	6.68459		TAM	B	4	3	15.7226	3.23039	47.1678	12.4142	15.8847	18.8689		TAM	B	4	3	7.96917	1.10909	23.9075	6.69546	8.49053	8.72152
D	13	control	1.32949	0.598734		TAM	B	5	3	15.947	2.21199	47.8409	14.6232	14.7172	18.5006		TAM	B	5	3	11.4457	3.94087	34.3372	7.36258	11.7477	15.227
D	13	control	0.961906	0.569653		TAM	B	6	3	20.8499	6.32705	62.5496	15.6009	19.0735	27.8752		TAM	B	6	3	9.91612	0.970845	29.7484	8.84221	10.1745	10.7316
D	13	control	1.13708	0.650432		TAM	C	7	3	355.527	14.8713	1066.58	341.457	354.036	371.088		TAM	C	7	3	182.345	38.6409	547.036	140.171	190.818	216.046
D	14	control	1.30837	0.715825		TAM	C	8	3	240.366	179.38	721.097	34.6084	322.623	363.865		TAM	C	8	3	303.405	75.5549	910.214	216.457	340.659	353.097
D	14	control	1.31601	0.759681		TAM	C	9	3	266.25	193.089	798.75	43.5005	369.243	386.006		TAM	C	9	3	174.546	20.3469	523.639	153.685	175.618	194.336
D	14	control	1.25267	0.759956		TAM	D	10	3	43.644	5.39724	130.932	38.2477	43.6423	49.0422		TAM	D	10	3	31.9485	3.86055	95.8454	27.4908	34.1487	34.2059
D	15	control	10.875	9.0686		TAM	D	11	3	62.3653	25.1519	187.096	35.3338	66.6839	85.0783		TAM	D	11	3	203.034	46.9525	609.102	150.527	217.591	240.984
D	15	control	9.31881	9.16761		TAM	D	12	3	67.2404	25.5365	201.721	48.4615	56.9416	96.3181		TAM	D	12	3	23.2263	4.12809	69.679	18.539	24.8199	26.3201
D	15	control	6.54158	7.50991		IAN	A	1	3	4739.02	1138.51	14217.1	3745.13	4490.76	5981.17		IAN	A	1	3	317.451	140.153	952.354	232.689	240.441	479.224
E	16	control	24.925	2.51747		IAN	A	2	3	2430.39	949.004	7291.16	1631.42	2180.38	3479.37		IAN	A	2	3	233.585	47.2963	700.755	203.138	209.544	288.073
E	16	control	21.8338	1.44432		IAN	A	3	3	2290.81	668.684	6872.42	1575.24	2397.37	2899.82		IAN	A	3	3	165.581	13.755	496.744	151.941	165.355	179.448
E	16	control	19.9727	1.34587		IAN	B	4	3	524.638	50.7533	1573.91	471.603	529.56	572.751		IAN	B	4	3	410.121	35.2564	1230.36	377.093	406.023	447.247
E	17	control	48.1598	3.87154		IAN	B	5	3	487.899	168.606	1463.7	371.986	410.389	681.321		IAN	B	5	3	221.615	6.02614	664.844	215.776	221.256	227.812
E	17	control	35.3244	9.09499		IAN	B	6	3	334.023	22.5694	1002.07	320.555	321.436	360.079		IAN	B	6	3	264.415	122.074	793.246	154.62	242.757	395.869
E	17	control	34.5098	11.7778		IAN	C	7	3	488.72	37.5216	1466.16	447.921	496.493	521.746		IAN	C	7	3	313.799	29.8103	941.397	293.972	299.344	348.081
E	18	control	28.4195	3.57212		IAN	C	8	3	428.847	6.35342	1286.54	421.804	430.589	434.148		IAN	C	8	3	189.671	4.60875	569.013	185.129	189.541	194.343
E	18	control	35.8361	3.67444		IAN	C	9	3	461.08	42.9281	1383.24	423.959	451.19	508.089		IAN	C	9	3	398.217	47.1638	1194.65	368.16	373.915	452.576
E	18	control	28.8386			IAN	D	10	3	73.813	16.8936	221.439	60.6542	67.9214	92.8635		IAN	D	10	3	12.8869	1.00853	38.6608	11.9852	12.6996	13.976
E	19	control	42.7954	4.50617		IAN	D	11	3	53.7571	1.83858	161.271	51.7159	54.2724	55.2831		IAN	D	11	3	33.9207	7.62385	101.762	29.4961	29.542	42.7239
E	19	control	37.3317	2.75935		IAN	D	12	3	76.5425	69.9336	229.628	18.736	56.6143	154.277		IAN	D	12	3	56.0385	21.1184	168.116	32.1499	63.7415	72.2242
E	19	control	36.6502	4.38329		IAM	A	1	3	4408.89	647.205	13226.7	3843	4269.09	5114.56		IAM	A	1	3	169.303	175.193	507.908	68.0988	68.2104	371.598
E	20	control	29.2726			IAM	A	2	3	2532.64	757.516	7597.91	1658.82	2935.43	3003.66		IAM	A	2	3	125.936	78.2013	377.808	74.6817	87.1798	215.946
E	20	control	40.9692	2.91969		IAM	A	3	3	6317.92	2311.81	18953.8	4227.42	5925.53	8800.82		IAM	A	3	3	39.657	10.5011	118.971	30.9382	36.7185	51.3143
E	20	control	30.5757	2.97794		IAM	B	4	3	546.143	446.336	1638.43	57.6953	647.957	932.776		IAM	B	4	3	202.334	41.5401	607.003	164.826	195.195	246.981
E	21	control	39.1074	3.54151		IAM	B	5	3	525.21	139.926	1575.63	382.26	531.465	661.903		IAM	B	5	3	206.033	1.65483	618.099	204.903	205.263	207.932
E	21	control	43.5907			IAM	B	6	3	367.726	38.1318	1103.18	326	376.412	400.765		IAM	B	6	3	205.918	5.03616	617.755	200.106	208.652	208.996
E	21	control	44.8799	2.77386		IAM	C	7	3	549.44	20.3161	1648.32	526.03	559.84	562.451		IAM	C	7	3	299.969	68.3752	899.908	250.559	271.343	378.005
F	22	control	54.6944	24.0559		IAM	C	8	3	532.305	39.5375	1596.92	491.386	535.231	570.298		IAM	C	8	3	329.167	44.3226	987.502	278.01	353.452	356.041
F	22	control	60.9512	6.36707		IAM	C	9	3	391.735	25.3988	1175.21	367.234	390.027	417.945		IAM	C	9	3	542.133	347.173	1626.4	334.125	349.356	942.918
F	22	control	60.8002	4.77845		IAM	D	10	3	232.613	188.264	697.84	94.4073	156.397	447.035		IAM	D	10	3	7.80108	1.03504	23.4032	6.75465	7.82423	8.82435
F	23	control	40.5089	5.52487		IAM	D	11	3	37.1358	12.6311	111.407	28.8351	30.9001	51.6722		IAM	D	11	3	297.317	14.75	891.951	280.328	304.771	306.853
F	23	control	51.831	3.75247		IAM	D	12	3	41.8276	11.6222	125.483	28.4094	48.3394	48.7339		IAM	D	12	3	6.40417	1.61018	19.2125	5.07098	5.94843	8.1931
F	23	control	72.9884	23.9023		IPyA	A	1	3	0	0	0	0	0	0		IPyA	A	1	3	0	0	0	0	0	0
F	24	control	89.4026	3.86488		IPyA	A	2	1	0		0	0	0	0		IPyA	A	2	2	0	0	0	0	0	0
F	24	control	99.3061	5.07547		IPyA	A	3	3	40.7347	70.5546	122.204	0	0	122.204		IPyA	A	3	3	0	0	0	0	0	0
F	24	control	117.823	14.3987		IPyA	B	4	3	0	0	0	0	0	0		IPyA	B	4	3	0	0	0	0	0	0
B	4			51.9764		IPyA	B	5	3	0	0	0	0	0	0		IPyA	B	5	3	0	0	0	0	0	0
B	4			51.0379		IPyA	B	6	3	0	0	0	0	0	0		IPyA	B	6	3	0	0	0	0	0	0
B	4			56.1436		IPyA	C	7	3	0	0	0	0	0	0		IPyA	C	7	3	0	0	0	0	0	0
B	5	Trp	71.5564	9.59844		IPyA	C	8	3	0	0	0	0	0	0		IPyA	C	8	3	0	0	0	0	0	0
B	5	Trp	63.6458	21.1272		IPyA	C	9	3	0	0	0	0	0	0		IPyA	C	9	3	0	0	0	0	0	0
B	5	Trp	74.6258	-		IPyA	D	10	3	0	0	0	0	0	0		IPyA	D	10	3	0	0	0	0	0	0
B	6	Trp	76.9508	13.451		IPyA	D	11	3	0	0	0	0	0	0		IPyA	D	11	3	0	0	0	0	0	0
B	6	Trp	68.4793	22.3729		IPyA	D	12	3	0	0	0	0	0	0		IPyA	D	12	3	0	0	0	0	0	0
B	6	Trp	84.7198	18.5012		IAD	A	1	3	871.011	356.526	2613.03	490.123	926.16	1196.75		IAD	A	1	3	141.524	177.818	424.571	30.2938	47.6719	346.605
C	7	Trp	233.184	91.8069		IAD	A	2	3	1018.54	601.436	3055.63	350.203	1189.26	1516.16		IAD	A	2	3	25.7721	5.9054	77.3163	21.0998	23.807	32.4095
C	7	Trp	226.662	101.469		IAD	A	3	3	680.24	379.399	2040.72	324.396	636.861	1079.46		IAD	A	3	3	8.60186	0.416767	25.8056	8.30484	8.42245	9.07828
C	7	Trp	211.574	79.9203		IAD	E	13	3	600.292	20.2053	1800.88	580.899	598.756	621.222		IAD	E	13	3	38.83	4.34698	116.49	34.7353	38.3631	43.3916
C	8	Trp	51.1553	15.233		IAD	E	14	3	785.734	94.2916	2357.2	722.865	740.185	894.152		IAD	E	14	2	54.5823	6.01268	109.165	50.3307	54.5823	58.8339
C	8	Trp	49.0576	15.8978		IAD	E	15	3	696.848	60.5501	2090.55	627.303	725.389	737.854		IAD	E	15	3	27.323	21.1663	81.9691	11.7348	18.8147	51.4195
C	8	Trp	48.3291	16.9461		IAD	E	16	3	572.033	181.526	1716.1	415.36	529.78	770.959		IAD	E	16	3	26.7859	6.82067	80.3576	19.087	29.1975	32.0731
C	9	Trp	97.715	27.6418		IAD	E	17	3	700.895	97.5834	2102.68	630.813	659.523	812.348		IAD	E	17	3	217.701	261.264	653.102	35.1436	100.98	516.978
C	9	Trp	112.443	32.1677		IAD	E	18	3	651.183	109.593	1953.55	544.655	645.291	763.603		IAD	E	18	3	106.116	68.1873	318.347	37.8656	106.242	174.24
C	9	Trp	123.238	33.0721		IAD	F	19	3	2284.92	313.19	6854.77	2095.57	2112.77	2646.43		IAD	F	19	3	124.403	116.058	373.209	50.1173	64.9496	258.142
D	10	Trp	8.59171	2.46972		IAD	F	20	3	1821.3	209.348	5463.91	1653.81	1754.11	2056		IAD	F	20	2	46.6748	38.8734	93.3497	19.1872	46.6748	74.1625
D	10	Trp	5.30481	3.49573		IAD	F	21	3	1987.68	110.775	5963.04	1860.76	2037.35	2064.92		IAD	F	21	3	53.3383	23.2305	160.015	29.6255	54.3352	76.0544
D	10	Trp	8.6668	3.03723		indole	B	4	3	100.183	24.6708	300.549	71.6962	114.283	114.57		indole	B	4	3	17.9479	1.46316	53.8437	16.9808	17.2316	19.6312
D	11	Trp	13.0731	1.56634		indole	B	5	3	107.771	10.2435	323.313	98.7827	105.607	118.924		indole	B	5	3	23.5005	4.86086	70.5014	17.8891	26.1953	26.417
D	11	Trp	4.28846	2.12204		indole	B	6	3	137.126	5.85382	411.377	133.539	133.958	143.881		indole	B	6	3	11.3557	4.10641	34.067	8.86077	9.11107	16.0951
D	11	Trp	27.1296	1.59853		indole	C	7	3	213.789	2.65269	641.366	211.098	213.867	216.401		indole	C	7	3	51.2198	3.40295	153.66	48.7873	49.7636	55.1086
D	12	Trp	3.30458	3.22335		indole	C	8	3	123.36	5.37881	370.08	119.097	121.58	129.403		indole	C	8	3	39.423	8.90268	118.269	34.1895	34.3771	49.7023
D	12	Trp	18.1666	3.88957		indole	C	9	3	165.131	2.45669	495.392	162.306	166.313	166.773		indole	C	9	3	24.4317	4.31687	73.2952	19.589	25.8304	27.8759
D	12	Trp	9.59227	3.02193		indole	D	10	3	363.913	329.372	1091.74	129.267	222.023	740.45		indole	D	10	2	32.8553	5.05336	65.7106	29.282	32.8553	36.4285
A	1	TAM	633.96	13.5454		indole	D	11	3	30.9406	11.5606	92.8217	17.6289	36.733	38.4599		indole	D	11	3	3.05833	0.3972	9.17498	2.65184	3.0776	3.44554
A	1	TAM	117.048	46.6452		indole	D	12	3	32.7149	32.9499	98.1448	12.8983	14.4955	70.751		indole	D	12	3	33.3309	13.2542	99.9927	22.1366	29.8898	47.9663
A	1	TAM	79.1815	19.2383
A	2	TAM	179.693	14.7875
A	2	TAM	440.164	147.093
A	2	TAM	380.94	27.0881
A	3	TAM	545.528	14.9078
A	3	TAM
A	3	TAM
B	4	TAM	18.8689	8.72152
B	4	TAM	12.4142	8.49053
B	4	TAM	15.8847	6.69546
B	5	TAM	14.6232	15.227
B	5	TAM	14.7172	7.36258
B	5	TAM	18.5006	11.7477
B	6	TAM	19.0735	8.84221
B	6	TAM	15.6009	10.1745
B	6	TAM	27.8752	10.7316
C	7	TAM	371.088	140.171
C	7	TAM	354.036	190.818
C	7	TAM	341.457	216.046
C	8	TAM	322.623	353.097
C	8	TAM	363.865	340.659
C	8	TAM	34.6084	216.457
C	9	TAM	369.243	175.618
C	9	TAM	386.006	153.685
C	9	TAM	43.5005	194.336
D	10	TAM	38.2477	34.2059
D	10	TAM	43.6423	27.4908
D	10	TAM	49.0422	34.1487
D	11	TAM	35.3338	240.984
D	11	TAM	66.6839	150.527
D	11	TAM	85.0783	217.591
D	12	TAM	48.4615	26.3201
D	12	TAM	96.3181	18.539
D	12	TAM	56.9416	24.8199
A	1	IAN	3745.13	232.689
A	1	IAN	4490.76	479.224
A	1	IAN	5981.17	240.441
A	2	IAN	2180.38	288.073
A	2	IAN	1631.42	209.544
A	2	IAN	3479.37	203.138
A	3	IAN	2397.37	165.355
A	3	IAN	1575.24	151.941
A	3	IAN	2899.82	179.448
B	4	IAN	471.603	377.093
B	4	IAN	529.56	447.247
B	4	IAN	572.751	406.023
B	5	IAN	681.321	221.256
B	5	IAN	371.986	215.776
B	5	IAN	410.389	227.812
B	6	IAN	360.079	242.757
B	6	IAN	321.436	154.62
B	6	IAN	320.555	395.869
C	7	IAN	496.493	348.081
C	7	IAN	521.746	293.972
C	7	IAN	447.921	299.344
C	8	IAN	421.804	185.129
C	8	IAN	430.589	189.541
C	8	IAN	434.148	194.343
C	9	IAN	451.19	452.576
C	9	IAN	423.959	368.16
C	9	IAN	508.089	373.915
D	10	IAN	92.8635	11.9852
D	10	IAN	67.9214	13.976
D	10	IAN	60.6542	12.6996
D	11	IAN	54.2724	29.542
D	11	IAN	55.2831	29.4961
D	11	IAN	51.7159	42.7239
D	12	IAN	18.736	63.7415
D	12	IAN	154.277	72.2242
D	12	IAN	56.6143	32.1499
A	1	IAM	5114.56	68.2104
A	1	IAM	3843	68.0988
A	1	IAM	4269.09	371.598
A	2	IAM	3003.66	87.1798
A	2	IAM	1658.82	215.946
A	2	IAM	2935.43	74.6817
A	3	IAM	5925.53	36.7185
A	3	IAM	8800.82	30.9382
A	3	IAM	4227.42	51.3143
B	4	IAM	57.6953	195.195
B	4	IAM	647.957	164.826
B	4	IAM	932.776	246.981
B	5	IAM	661.903	205.263
B	5	IAM	382.26	207.932
B	5	IAM	531.465	204.903
B	6	IAM	376.412	200.106
B	6	IAM	326	208.996
B	6	IAM	400.765	208.652
C	7	IAM	559.84	271.343
C	7	IAM	562.451	378.005
C	7	IAM	526.03	250.559
C	8	IAM	535.231	353.452
C	8	IAM	491.386	278.01
C	8	IAM	570.298	356.041
C	9	IAM	367.234	942.918
C	9	IAM	390.027	334.125
C	9	IAM	417.945	349.356
D	10	IAM	447.035	7.82423
D	10	IAM	94.4073	6.75465
D	10	IAM	156.397	8.82435
D	11	IAM	51.6722	306.853
D	11	IAM	28.8351	304.771
D	11	IAM	30.9001	280.328
D	12	IAM	48.3394	5.94843
D	12	IAM	28.4094	8.1931
D	12	IAM	48.7339	5.07098
A	1	IPyA	0	0
A	1	IPyA	0	0
A	1	IPyA	0	0
A	2	IPyA		0
A	2	IPyA		0
A	2	IPyA	0
A	3	IPyA	0	0
A	3	IPyA	0	0
A	3	IPyA	122.204	0
B	4	IPyA	0	0
B	4	IPyA	0	0
B	4	IPyA	0	0
B	5	IPyA	0	0
B	5	IPyA	0	0
B	5	IPyA	0	0
B	6	IPyA	0	0
B	6	IPyA	0	0
B	6	IPyA	0	0
C	7	IPyA	0	0
C	7	IPyA	0	0
C	7	IPyA	0	0
C	8	IPyA	0	0
C	8	IPyA	0	0
C	8	IPyA	0	0
C	9	IPyA	0	0
C	9	IPyA	0	0
C	9	IPyA	0	0
D	10	IPyA	0	0
D	10	IPyA	0	0
D	10	IPyA	0	0
D	11	IPyA	0	0
D	11	IPyA	0	0
D	11	IPyA	0	0
D	12	IPyA	0	0
D	12	IPyA	0	0
D	12	IPyA	0	0
A	1	IAD	490.123	47.6719
A	1	IAD	926.16	346.605
A	1	IAD	1196.75	30.2938
A	2	IAD	350.203	23.807
A	2	IAD	1189.26	32.4095
A	2	IAD	1516.16	21.0998
A	3	IAD	636.861	8.30484
A	3	IAD	1079.46	9.07828
A	3	IAD	324.396	8.42245
E	13	IAD	580.899	43.3916
E	13	IAD	621.222	38.3631
E	13	IAD	598.756	34.7353
E	14	IAD	740.185	58.8339
E	14	IAD	894.152	50.3307
E	14	IAD	722.865
E	15	IAD	627.303	18.8147
E	15	IAD	737.854	51.4195
E	15	IAD	725.389	11.7348
E	16	IAD	415.36	32.0731
E	16	IAD	529.78	29.1975
E	16	IAD	770.959	19.087
E	17	IAD	630.813	516.978
E	17	IAD	659.523	35.1436
E	17	IAD	812.348	100.98
E	18	IAD	763.603	37.8656
E	18	IAD	645.291	106.242
E	18	IAD	544.655	174.24
F	19	IAD	2095.57	50.1173
F	19	IAD	2112.77	64.9496
F	19	IAD	2646.43	258.142
F	20	IAD	1754.11	19.1872
F	20	IAD	2056	74.1625
F	20	IAD	1653.81
F	21	IAD	2064.92	54.3352
F	21	IAD	2037.35	29.6255
F	21	IAD	1860.76	76.0544
B	4	indole	114.57	16.9808
B	4	indole	71.6962	17.2316
B	4	indole	114.283	19.6312
B	5	indole	118.924	26.417
B	5	indole	105.607	26.1953
B	5	indole	98.7827	17.8891
B	6	indole	133.958	16.0951
B	6	indole	133.539	8.86077
B	6	indole	143.881	9.11107
C	7	indole	211.098	55.1086
C	7	indole	213.867	48.7873
C	7	indole	216.401	49.7636
C	8	indole	119.097	34.1895
C	8	indole	129.403	49.7023
C	8	indole	121.58	34.3771
C	9	indole	162.306	27.8759
C	9	indole	166.313	25.8304
C	9	indole	166.773	19.589
D	10	indole	740.45	36.4285
D	10	indole	222.023
D	10	indole	129.267	29.282
D	11	indole	38.4599	3.0776
D	11	indole	36.733	2.65184
D	11	indole	17.6289	3.44554
D	12	indole	14.4955	47.9663
D	12	indole	70.751	22.1366
D	12	indole	12.8983	29.8898

## Sheet: C. asteris + MBI
raw data and descriptive statistics of measured IAA levels in the medium and hyphae of C. asteris including IAA biosynthesis inhibitor MBI
raw data						medium											hyphae
IAA precursor	IAA inhibitor	techn replicate	medium [µg/g DW]	hyphae [µg/g DW]		precursor	inhibitor	techn replicate	N total	Mean	Standard Deviation	Sum	Minimum	Median	Maximum		precursor	inhibitor	techn replicate	N total	Mean	Standard Deviation	Sum	Minimum	Median	Maximum
control	- MBI	1	36.7107	C						µg/g DW	µg/g DW	µg/g DW	µg/g DW	µg/g DW	µg/g DW						µg/g DW	µg/g DW	µg/g DW	µg/g DW	µg/g DW	µg/g DW
control	- MBI	1	40.5415	2.05707		control	-MBI	1	3	38.0224	2.18223	114.067	36.7107	36.815	40.5415		control	- MBI	1	3	2.43496	0.478037	7.30487	2.05707	2.27544	2.97235
control	- MBI	1	36.815	2.97235		control	-MBI	2	3	32.186	1.23422	96.558	31.2176	31.7647	33.5757		control	- MBI	2	3	3.24904	0.533155	9.74711	2.68168	3.32576	3.73967
control	- MBI	2	31.2176	3.32576		control	-MBI	3	3	34.7168	5.07633	104.15	28.9683	36.5988	38.5835		control	- MBI	3	3	7.54123	3.04917	22.6237	4.08023	8.71175	9.8317
control	- MBI	2	31.7647	2.68168		control	-MBI	4	3	64.4313	32.2595	193.294	42.1394	49.7319	101.423		control	- MBI	4	3	6.76478	1.4069	20.2943	5.60736	6.35626	8.33073
control	- MBI	2	33.5757	3.73967		control	-MBI	5	3	50.8623	21.7295	152.587	37.3491	39.31	75.9278		control	- MBI	5	3	4.60363	1.53351	13.8109	3.1226	4.50356	6.18472
control	- MBI	3	36.5988	8.71175		control	-MBI	6	3	22.2046	12.7761	66.6137	7.94244	26.069	32.6023		control	- MBI	6	3	2.01327	0.538587	6.0398	1.42105	2.14494	2.47381
control	- MBI	3	38.5835	4.08023		control	+MBI	1	3	38.3311	0.714702	114.993	37.5091	38.6783	38.8058		control	+ MBI	1	3	7.54879	0.96693	22.6464	6.60319	7.50747	8.53573
control	- MBI	3	28.9683	9.8317		control	+MBI	2	3	32.9248	5.03364	98.7744	27.1131	35.7589	35.9025		control	+ MBI	2	3	5.60273	1.37255	16.8082	4.02031	6.31742	6.47045
control	- MBI	4	49.7319	5.60736		control	+MBI	3	3	33.7685	2.30244	101.306	31.1232	34.8612	35.3212		control	+ MBI	3	3	10.2656	4.60559	30.7967	7.11556	8.12982	15.5513
control	- MBI	4	42.1394	8.33073		control	+MBI	4	3	32.6258	4.90426	97.8774	27.2162	33.88	36.7811		control	+ MBI	4	3	7.98936	1.26285	23.9681	6.69532	8.05426	9.21851
control	- MBI	4	101.423	6.35626		control	+MBI	5	3	25.1544	7.29923	75.4633	17.8361	25.1928	32.4344		control	+ MBI	5	3	6.69598	1.19753	20.088	5.61306	6.49277	7.98212
control	- MBI	5	75.9278	3.1226		control	+MBI	6	3	21.6568	3.07568	64.9705	18.2233	22.5876	24.1596		control	+ MBI	6	3	5.98196	1.75876	17.9459	4.18174	6.06803	7.6961
control	- MBI	5	37.3491	4.50356		Trp	-MBI	1	3	148.793	54.1404	446.378	113.375	121.888	211.115		Trp	- MBI	1	3	17.006	5.9207	51.0181	13.0499	14.1554	23.8128
control	- MBI	5	39.31	6.18472		Trp	-MBI	2	3	151.438	73.7263	454.314	67.9792	178.623	207.712		Trp	- MBI	2	3	26.1164	5.58971	78.3493	20.3247	26.5452	31.4794
control	- MBI	6	26.069	2.14494		Trp	-MBI	3	3	141.414	48.9186	424.243	86.4041	157.809	180.03		Trp	- MBI	3	2	17.5018	1.66133	35.0036	16.3271	17.5018	18.6765
control	- MBI	6	7.94244	2.47381		Trp	-MBI	4	3	150.139	52.614	450.418	89.7048	174.973	185.74		Trp	- MBI	4	3	29.3306	5.97279	87.9917	22.4508	32.3505	33.1903
control	- MBI	6	32.6023	1.42105		Trp	-MBI	5	3	111.326	14.0217	333.978	99.6634	107.431	126.883		Trp	- MBI	5	3	23.8908	3.63294	71.6724	21.5592	22.0365	28.0767
control	+ MBI	1	38.6783	8.53573		Trp	-MBI	6	3	151.274	13.0198	453.822	136.391	156.874	160.557		Trp	- MBI	6	3	27.1727	4.95411	81.518	22.2422	27.1257	32.1501
control	+ MBI	1	37.5091	6.60319		Trp	+MBI	1	3	90.9351	17.7613	272.805	71.6895	94.4208	106.695		Trp	+ MBI	1	3	21.7101	3.65915	65.1303	18.1946	21.4379	25.4977
control	+ MBI	1	38.8058	7.50747		Trp	+MBI	2	3	190.927	76.106	572.78	103.736	225.013	244.031		Trp	+ MBI	2	3	35.8412	4.92416	107.524	30.1563	38.5932	38.7742
control	+ MBI	2	27.1131	6.47045		Trp	+MBI	3	3	137.142	45.0501	411.425	90.0103	141.643	179.773		Trp	+ MBI	3	3	16.8338	13.0437	50.5013	1.77591	24.0717	24.6537
control	+ MBI	2	35.7589	4.02031		Trp	+MBI	4	3	27.0708	5.68965	81.2125	21.8354	26.2512	33.1258		Trp	+ MBI	4	3	2.83752	0.652634	8.51256	2.27284	2.68767	3.55204
control	+ MBI	2	35.9025	6.31742		Trp	+MBI	5	3	99.8524	45.145	299.557	60.4614	89.9787	149.117		Trp	+ MBI	5	3	10.9791	1.01931	32.9373	10.1476	10.6735	12.1163
control	+ MBI	3	31.1232	8.12982		Trp	+MBI	6	3	175.973	43.2409	527.92	139.104	165.248	223.568		Trp	+ MBI	6	3	20.0258	1.11201	60.0775	18.914	20.0256	21.138
control	+ MBI	3	34.8612	15.5513		indole	-MBI	1	3	226.113	30.8886	678.338	190.465	242.929	244.944		indole	- MBI	1	3	7.3615	1.94868	22.0845	5.53938	7.12921	9.41592
control	+ MBI	3	35.3212	7.11556		indole	-MBI	2	3	226.003	48.1443	678.01	186.786	211.489	279.735		indole	- MBI	2	3	8.22005	0.819221	24.6602	7.27459	8.66637	8.7192
control	+ MBI	4	27.2162	8.05426		indole	-MBI	3	3	181.2	14.4828	543.599	165.548	183.925	194.126		indole	- MBI	3	3	2.40621	0.297476	7.21864	2.06274	2.57433	2.58157
control	+ MBI	4	33.88	6.69532		indole	-MBI	4	3	178.766	7.6964	536.298	169.897	182.708	183.693		indole	- MBI	4	3	2.41376	2.04582	7.24128	0.388873	2.37252	4.47988
control	+ MBI	4	36.7811	9.21851		indole	-MBI	5	3	160.369	15.4113	481.108	142.686	167.484	170.938		indole	- MBI	5	2	3.24518	1.90569	6.49036	1.89765	3.24518	4.59271
control	+ MBI	5	17.8361	6.49277		indole	-MBI	6	3	234.24	11.2511	702.719	226.57	228.994	247.156		indole	- MBI	6	2	0.49645	0.685729	0.9929	0.0115669	0.49645	0.981334
control	+ MBI	5	32.4344	7.98212		indole	+MBI	1	3	369.443	100.777	1108.33	299.758	323.578	484.995		indole	+ MBI	1	3	3.00088	0.8853	9.00265	2.02151	3.23684	3.7443
control	+ MBI	5	25.1928	5.61306		indole	+MBI	2	3	524.244	119.774	1572.73	447.653	462.808	662.27		indole	+ MBI	2	3	6.59164	3.83922	19.7749	3.93893	4.84196	10.994
control	+ MBI	6	24.1596	7.6961		indole	+MBI	3	3	488.31	59.0829	1464.93	426.161	495.014	543.755		indole	+ MBI	3	2	13.0456	14.6806	26.0912	2.66487	13.0456	23.4263
control	+ MBI	6	18.2233	4.18174		indole	+MBI	4	3	298.36	25.2124	895.08	281.096	286.69	327.293		indole	+ MBI	4	3	6.83255	5.49296	20.4977	1.56349	6.40925	12.5249
control	+ MBI	6	22.5876	6.06803		indole	+MBI	5	3	540.326	49.3681	1620.98	502.264	522.605	596.108		indole	+ MBI	5	3	6.67098	1.93652	20.0129	4.4386	7.6755	7.89883
Trp	- MBI	1	121.888	14.1554		indole	+MBI	6	3	453.149	104.853	1359.45	335.483	487.281	536.683		indole	+ MBI	6	3	9.23546	1.52067	27.7064	7.48798	9.96031	10.2581
Trp	- MBI	1	211.115	13.0499
Trp	- MBI	1	113.375	23.8128
Trp	- MBI	2	67.9792	26.5452
Trp	- MBI	2	178.623	20.3247
Trp	- MBI	2	207.712	31.4794
Trp	- MBI	3	157.809	18.6765
Trp	- MBI	3	86.4041
Trp	- MBI	3	180.03	16.3271
Trp	- MBI	4	185.74	22.4508
Trp	- MBI	4	89.7048	33.1903
Trp	- MBI	4	174.973	32.3505
Trp	- MBI	5	99.6634	22.0365
Trp	- MBI	5	126.883	28.0767
Trp	- MBI	5	107.431	21.5592
Trp	- MBI	6	136.391	32.1501
Trp	- MBI	6	160.557	22.2422
Trp	- MBI	6	156.874	27.1257
Trp	+ MBI	1	94.4208	18.1946
Trp	+ MBI	1	106.695	21.4379
Trp	+ MBI	1	71.6895	25.4977
Trp	+ MBI	2	244.031	38.7742
Trp	+ MBI	2	225.013	30.1563
Trp	+ MBI	2	103.736	38.5932
Trp	+ MBI	3	90.0103	24.6537
Trp	+ MBI	3	141.643	24.0717
Trp	+ MBI	3	179.773	1.77591
Trp	+ MBI	4	21.8354	2.68767
Trp	+ MBI	4	26.2512	2.27284
Trp	+ MBI	4	33.1258	3.55204
Trp	+ MBI	5	149.117	10.1476
Trp	+ MBI	5	89.9787	10.6735
Trp	+ MBI	5	60.4614	12.1163
Trp	+ MBI	6	139.104	21.138
Trp	+ MBI	6	223.568	18.914
Trp	+ MBI	6	165.248	20.0256
indole	- MBI	1	244.944	9.41592
indole	- MBI	1	242.929	7.12921
indole	- MBI	1	190.465	5.53938
indole	- MBI	2	211.489	7.27459
indole	- MBI	2	186.786	8.66637
indole	- MBI	2	279.735	8.7192
indole	- MBI	3	183.925	2.57433
indole	- MBI	3	165.548	2.06274
indole	- MBI	3	194.126	2.58157
indole	- MBI	4	183.693	2.37252
indole	- MBI	4	182.708	0.388873
indole	- MBI	4	169.897	4.47988
indole	- MBI	5	170.938
indole	- MBI	5	142.686	4.59271
indole	- MBI	5	167.484	1.89765
indole	- MBI	6	228.994	0.0115669
indole	- MBI	6	247.156	0.981334
indole	- MBI	6	226.57
indole	+ MBI	1	323.578	2.02151
indole	+ MBI	1	299.758	3.7443
indole	+ MBI	1	484.995	3.23684
indole	+ MBI	2	662.27	10.994
indole	+ MBI	2	462.808	3.93893
indole	+ MBI	2	447.653	4.84196
indole	+ MBI	3	426.161	23.4263
indole	+ MBI	3	543.755
indole	+ MBI	3	495.014	2.66487
indole	+ MBI	4	327.293	6.40925
indole	+ MBI	4	286.69	12.5249
indole	+ MBI	4	281.096	1.56349
indole	+ MBI	5	596.108	4.4386
indole	+ MBI	5	502.264	7.89883
indole	+ MBI	5	522.605	7.6755
indole	+ MBI	6	335.483	10.2581
indole	+ MBI	6	487.281	7.48798
indole	+ MBI	6	536.683	9.96031

## Sheet: C. asteris + YDF
raw data and descriptive statistics of measured IAA levels in the medium and hyphae of C. asteris including IAA biosynthesis inhibitor YDF
raw data						medium											hyphae
IAA precursor	IAA inhibitor	techn replicate	medium [µg/g DW]	hyphae [µg/g DW]		precursor	inhibitor	techn replicate	N total	Mean	Standard Deviation	Sum	Minimum	Median	Maximum		precursor	inhibitor	techn replicate	N total	Mean	Standard Deviation	Sum	Minimum	Median	Maximum
control	- YDF	1	40.2052	4.32115						µg/g DW	µg/g DW	µg/g DW	µg/g DW	µg/g DW	µg/g DW						µg/g DW	µg/g DW	µg/g DW	µg/g DW	µg/g DW	µg/g DW
control	- YDF	1	95.5308	4.37073		control	- YDF	1	3	63.0129	28.9127	189.039	40.2052	53.3029	95.5308		control	- YDF	1	3	4.34969	0.0256246	13.0491	4.32115	4.35718	4.37073
control	- YDF	1	53.3029	4.35718		control	- YDF	2	3	34.0467	9.17739	102.14	23.7017	37.2292	41.2092		control	- YDF	2	3	3.81498	2.58761	11.4449	2.19424	2.45149	6.7992
control	- YDF	2	41.2092	2.19424		control	- YDF	3	3	25.3274	3.07261	75.9822	21.8116	26.6727	27.4979		control	- YDF	3	3	3.70433	0.569441	11.113	3.0725	3.8626	4.1779
control	- YDF	2	37.2292	6.7992		control	- YDF	4	3	94.9626	106.782	284.888	22.7711	44.4921	217.625		control	- YDF	4	3	3.94714	0.179105	11.8414	3.77253	3.93846	4.13042
control	- YDF	2	23.7017	2.45149		control	- YDF	5	3	27.4197	22.3648	82.259	1.61478	39.4475	41.1967		control	- YDF	5	3	1.65577	0.584125	4.96731	1.10298	1.59748	2.26685
control	- YDF	3	27.4979	3.8626		control	- YDF	6	3	47.3159	37.5014	141.948	23.7227	27.6661	90.5589		control	- YDF	6	3	1.18637	0.377027	3.5591	0.81405	1.17712	1.56793
control	- YDF	3	21.8116	4.1779		control	+ YDF	1	3	34.8246	2.13665	104.474	32.4127	35.5808	36.4803		control	+ YDF	1	3	4.2436	0.493099	12.7308	3.8854	4.03941	4.806
control	- YDF	3	26.6727	3.0725		control	+ YDF	2	3	31.2772	3.70849	93.8317	27.2281	32.0948	34.5087		control	+ YDF	2	3	5.06617	4.12046	15.1985	1.95128	3.50895	9.7383
control	- YDF	4	22.7711	4.13042		control	+ YDF	3	3	22.346	8.47083	67.0379	15.4996	19.7194	31.819		control	+ YDF	3	3	1.44818	0.776513	4.34453	0.804539	1.22937	2.31061
control	- YDF	4	44.4921	3.93846		control	+ YDF	4	3	36.6891	4.3717	110.067	33.2463	35.2132	41.6077		control	+ YDF	4	3	5.36744	3.12653	16.1023	3.36489	3.76727	8.97017
control	- YDF	4	217.625	3.77253		control	+ YDF	5	3	25.4716	3.90341	76.4149	21.5009	25.6098	29.3041		control	+ YDF	5	3	1.45683	0.0730845	4.3705	1.38958	1.44631	1.53461
control	- YDF	5	39.4475	2.26685		control	+ YDF	6	3	94.0316	70.3405	282.095	52.6072	54.2393	175.248		control	+ YDF	6	3	3.09914	2.4359	9.29742	1.22579	2.2188	5.85282
control	- YDF	5	41.1967	1.59748		Trp	- YDF	1	3	41.4218	5.6027	124.266	35.0562	43.6052	45.6041		Trp	- YDF	1	3	2.56351	0.51042	7.69052	2.24703	2.29115	3.15234
control	- YDF	5	1.61478	1.10298		Trp	- YDF	2	3	32.8217	10.2119	98.4651	21.8089	34.6782	41.9779		Trp	- YDF	2	3	1.97417	0.259026	5.92252	1.71329	1.97792	2.2313
control	- YDF	6	90.5589	1.17712		Trp	- YDF	3	3	42.0885	15.3394	126.265	25.5189	44.9526	55.7939		Trp	- YDF	3	3	4.90902	3.51101	14.7271	2.71874	3.04965	8.95868
control	- YDF	6	23.7227	1.56793		Trp	- YDF	4	3	36.3894	20.6338	109.168	17.2971	33.5921	58.2792		Trp	- YDF	4	3	0.803457	1.32433	2.41037	0.0290673	0.0486872	2.33262
control	- YDF	6	27.6661	0.81405		Trp	- YDF	5	3	60.9824	16.8685	182.947	43.8377	61.5491	77.5603		Trp	- YDF	5	3	8.60536	7.16887	25.8161	4.37826	4.55519	16.8826
control	+ YDF	1	35.5808	4.806		Trp	- YDF	6	2	34.7258	17.0837	69.4517	22.6458	34.7258	46.8058		Trp	- YDF	6	3	16.3923	13.6672	49.177	0.7417	22.461	25.9742
control	+ YDF	1	32.4127	3.8854		Trp	+ YDF	1	3	221.577	134.96	664.731	109.526	183.807	371.398		Trp	+ YDF	1	3	22.5516	17.2165	67.6549	2.69181	31.7079	33.2552
control	+ YDF	1	36.4803	4.03941		Trp	+ YDF	2	3	104.64	10.093	313.919	98.5883	99.0395	116.291		Trp	+ YDF	2	3	18.713	18.5823	56.139	5.13466	11.1139	39.8905
control	+ YDF	2	32.0948	9.7383		Trp	+ YDF	3	3	124.167	74.3518	372.502	66.7197	97.6373	208.145		Trp	+ YDF	3	3	6.17123	3.84046	18.5137	3.63196	4.29235	10.5894
control	+ YDF	2	34.5087	3.50895		Trp	+ YDF	4	3	337.831	117.03	1013.49	266.475	274.124	472.894		Trp	+ YDF	4	3	26.132	21.1145	78.3959	13.3334	14.56	50.5026
control	+ YDF	2	27.2282	1.95128		Trp	+ YDF	5	3	76.6133	33.0785	229.84	56.974	58.0621	114.804		Trp	+ YDF	5	3	5.19704	1.20369	15.5911	3.82865	5.67028	6.09219
control	+ YDF	3	15.4996	1.22937		Trp	+ YDF	6	3	54.8964	8.18115	164.689	48.3204	52.3109	64.0579		Trp	+ YDF	6	3	2.41269	1.3013	7.23808	1.47229	1.86795	3.89784
control	+ YDF	3	19.7194	0.804539		indole	- YDF	1	3	123.947	26.0841	371.842	94.0319	135.875	141.935		indole	- YDF	1	3	0	0	0	0	0	0
control	+ YDF	3	31.819	2.31061		indole	- YDF	2	3	106.485	18.4159	319.455	94.5763	97.1821	127.697		indole	- YDF	2	3	8.31192	14.3967	24.9358	0	0	24.9358
control	+ YDF	4	41.6077	3.76727		indole	- YDF	3	3	113.734	37.6368	341.202	82.5411	103.124	155.537		indole	- YDF	3	3	3.42834	5.93806	10.285	0	0	10.285
control	+ YDF	4	33.2463	8.97017		indole	- YDF	4	3	133.648	44.3528	400.943	93.9302	125.506	181.508		indole	- YDF	4	3	6.72087	6.77809	20.1626	0	6.60783	13.5548
control	+ YDF	4	35.2132	3.36489		indole	- YDF	5	3	72.6585	18.822	217.976	58.0907	65.9746	93.9102		indole	- YDF	5	3	3.47337	3.17626	10.4201	0	4.19007	6.23004
control	+ YDF	5	21.5009	1.53461		indole	- YDF	6	3	128.121	34.4684	384.363	107.315	109.14	167.908		indole	- YDF	6	3	0.701546	1.21511	2.10464	0	0	2.10464
control	+ YDF	5	29.3041	1.38958		indole	+ YDF	1	3	129.984	17.3426	389.953	109.965	139.575	140.413		indole	+ YDF	1	3	7.82782	5.38316	23.4835	1.69538	10.0146	11.7735
control	+ YDF	5	25.6098	1.44631		indole	+ YDF	2	3	157.457	32.1176	472.371	129.96	149.654	192.757		indole	+ YDF	2	3	0	0	0	0	0	0
control	+ YDF	6	52.6072	2.2188		indole	+ YDF	3	3	174.06	61.629	522.181	112.048	174.835	235.299		indole	+ YDF	3	3	11.2044	19.4065	33.6131	0	0	33.6131
control	+ YDF	6	54.2393	5.85282		indole	+ YDF	4	3	172.923	66.531	518.769	107.577	170.614	240.579		indole	+ YDF	4	3	0	0	0	0	0	0
control	+ YDF	6	175.248	1.22579		indole	+ YDF	5	3	160.24	19.6515	480.719	137.548	171.583	171.588		indole	+ YDF	5	3	0	0	0	0	0	0
Trp	- YDF	1	45.6041	3.15234		indole	+ YDF	6	3	138.995	32.5772	416.984	115.671	125.097	176.216		indole	+ YDF	6	3	17.1223	18.2399	51.3669	2.25504	11.6362	37.4756
Trp	- YDF	1	35.0562	2.24703
Trp	- YDF	1	43.6052	2.29115
Trp	- YDF	2	41.9779	2.2313
Trp	- YDF	2	34.6782	1.71329
Trp	- YDF	2	21.8089	1.97792
Trp	- YDF	3	25.5189	3.04965
Trp	- YDF	3	55.7939	2.71874
Trp	- YDF	3	44.9526	8.95868
Trp	- YDF	4	17.2971	2.33262
Trp	- YDF	4	33.592	0.0290673
Trp	- YDF	4	58.2792	0.0486872
Trp	- YDF	5	43.8377	4.55519
Trp	- YDF	5	61.5491	4.37826
Trp	- YDF	5	77.5603	16.8826
Trp	- YDF	6		22.461
Trp	- YDF	6	46.8058	25.9742
Trp	- YDF	6	22.6458	0.7417
Trp	+ YDF	1	109.526	31.7079
Trp	+ YDF	1	371.398	33.2552
Trp	+ YDF	1	183.807	2.69181
Trp	+ YDF	2	116.291	11.1139
Trp	+ YDF	2	98.5883	5.13466
Trp	+ YDF	2	99.0395	39.8905
Trp	+ YDF	3	66.7197	10.5894
Trp	+ YDF	3	97.6373	4.29235
Trp	+ YDF	3	208.145	3.63196
Trp	+ YDF	4	274.124	50.5026
Trp	+ YDF	4	266.475	13.3334
Trp	+ YDF	4	472.894	14.56
Trp	+ YDF	5	56.974	6.09219
Trp	+ YDF	5	58.0621	5.67028
Trp	+ YDF	5	114.804	3.82865
Trp	+ YDF	6	64.0579	1.47229
Trp	+ YDF	6	52.3109	3.89784
Trp	+ YDF	6	48.3204	1.86795
indole	- YDF	1	141.935	0
indole	- YDF	1	135.875	0
indole	- YDF	1	94.0319	0
indole	- YDF	2	127.697	0
indole	- YDF	2	97.1821	24.9358
indole	- YDF	2	94.5763	0
indole	- YDF	3	103.124	10.285
indole	- YDF	3	82.5411	0
indole	- YDF	3	155.537	0
indole	- YDF	4	93.9302	13.5548
indole	- YDF	4	125.506	6.60783
indole	- YDF	4	181.508	0
indole	- YDF	5	58.0907	4.19007
indole	- YDF	5	65.9746	6.23004
indole	- YDF	5	93.9102	0
indole	- YDF	6	107.315	0
indole	- YDF	6	109.14	2.10464
indole	- YDF	6	167.908	0
indole	+ YDF	1	109.965	11.7735
indole	+ YDF	1	139.575	10.0146
indole	+ YDF	1	140.413	1.69538
indole	+ YDF	2	149.654	0
indole	+ YDF	2	129.96	0
indole	+ YDF	2	192.757	0
indole	+ YDF	3	174.835	33.6131
indole	+ YDF	3	235.299	0
indole	+ YDF	3	112.048	0
indole	+ YDF	4	107.577	0
indole	+ YDF	4	240.579	0
indole	+ YDF	4	170.614	0
indole	+ YDF	5	137.548	0
indole	+ YDF	5	171.583	0
indole	+ YDF	5	171.588	0
indole	+ YDF	6	176.216	11.6362
indole	+ YDF	6	115.671	37.4756
indole	+ YDF	6	125.097	2.25504

## Sheet: A.thaliana+C.asteris+NOA or NPA
raw data of plant growth parameters (root length, rosette diameter, growth stage, leaf and root biomass) of A. thaliana in co-cultivation with C. asteris on 1/2 MS/MEAlow medium containing NOA or NPA after 35 days of cultivation
raw data
IAA inhibitor	C. asteris	plate no.	plant no.	root length [mm]	rosette diameter [mm]	growth stage		IAA inhibitor	C. asteris	plate no.	leaf biomass [mg]	root biomass [mg]
control	-	1	1	37	8	1.1		control	-	1	14.4	3.24286
control	-	1	2	42	7	1.09		control	-	2	11.2167	3.41667
control	-	1	3	44	7	1.09		control	-	3	13.75	3.11667
control	-	1	4	47	8	8		control	-	4	12.7286	3.18571
control	-	1	5	57	6	6		control	-	5	13	3.24
control	-	1	6	36	5	5.1		control	+	1	54.1333	28.0333
control	-	1	7	42	7	6		control	+	2	49.3714	28.8143
control	-	2	1	42	11	6		control	+	3	44.9	29.5143
control	-	2	2	28	7	1.1		control	+	4	55.9143	33.4429
control	-	2	3	33	7	6		control	+	5	52.7143	36.1286
control	-	2	4	33	6	1.08		10µM NOA	-	1	24.7167	47.5667
control	-	2	5	34	6	1.07		10µM NOA	-	2	21.0286	57.5429
control	-	2	6	33	5	1.09		10µM NOA	-	3	23.6	53.4
control	-	2	7	-	-	-		10µM NOA	-	4	23.95	35.7167
control	-	3	1	46	10	6		10µM NOA	-	5	33.7143	31.0286
control	-	3	2	32	6	1.09		10µM NOA	+	1	10.2167	31.5333
control	-	3	3	-	-	-		10µM NOA	+	2	17.9	49.35
control	-	3	4	34	5	1.1		10µM NOA	+	3	10.8	39.45
control	-	3	5	31	7	1.1		10µM NOA	+	4	15.6143	51.1286
control	-	3	6	37	7	5.1		10µM NOA	+	5	17.2857	55.2143
control	-	3	7	37	6	5.1		10µM NPA	-	1	6.95714	0.93438
control	-	4	1	47	7	5.1		10µM NPA	-	2	9.4
control	-	4	2	32	6	5.1		10µM NPA	-	3	7.02857
control	-	4	3	32	7	5.1		10µM NPA	-	4	12.16
control	-	4	4	34	9	5.1		10µM NPA	-	5	6.74286
control	-	4	5	33	5	1.09		10µM NPA	+	2	45.4714	18.2714
control	-	4	6	32	7	5.1		10µM NPA	+	3	33.3	15.8857
control	-	4	7	32	7	1.1		10µM NPA	+	4	33.1286	16.4714
control	-	5	1	-	-	-		10µM NPA	+	5	33.7571	17.5714
control	-	5	2	35	9	5.1
control	-	5	3	34	7	5.1
control	-	5	4	38	7	5.1
control	-	5	5	-	-	-
control	-	5	6	38	7	1.09
control	-	5	7	38	6	1.09
10µM NOA	-	1	1	20	14	1.09
10µM NOA	-	1	2	15	10	1.08
10µM NOA	-	1	3	19	13	1.09
10µM NOA	-	1	4	17	12	1.09
10µM NOA	-	1	5	-	-	-
10µM NOA	-	1	6	19	15	1.11
10µM NOA	-	1	7	17	12	1.1
10µM NOA	-	2	1	24	12	1.08
10µM NOA	-	2	2	24	12	5.1
10µM NOA	-	2	3	25	12	1.08
10µM NOA	-	2	4	21	11	5.1
10µM NOA	-	2	5	15	12	1.09
10µM NOA	-	2	6	18	13	1.08
10µM NOA	-	2	7	16	13	5.1
10µM NOA	-	3	1	25	13	6
10µM NOA	-	3	2	21	13	5.1
10µM NOA	-	3	3	21	13	5.1
10µM NOA	-	3	4	18	14	5.1
10µM NOA	-	3	5	18	12	5.1
10µM NOA	-	3	6	15	10	1.09
10µM NOA	-	3	7	17	13	5.1
10µM NOA	-	4	1	23	10	5.1
10µM NOA	-	4	2	22	12	1.1
10µM NOA	-	4	3	16	10	1.1
10µM NOA	-	4	4	-	-	-
10µM NOA	-	4	5	17	14	5.1
10µM NOA	-	4	6	22	9	5.1
10µM NOA	-	4	7	15	12	5.1
10µM NOA	-	5	1	19	12	5.1
10µM NOA	-	5	2	15	15	5.1
10µM NOA	-	5	3	20	15	5.1
10µM NOA	-	5	4	15	16	5.1
10µM NOA	-	5	5	21	15	1.1
10µM NOA	-	5	6	27	17	1.11
10µM NOA	-	5	7	17	14	1.1
10µM NPA	-	1	1	13	5	6
10µM NPA	-	1	2	18	6	6
10µM NPA	-	1	3	13	5	5.1
10µM NPA	-	1	4	17	6	6
10µM NPA	-	1	5	22	5	5.1
10µM NPA	-	1	6	20	5	6
10µM NPA	-	1	7	10	5	5.1
10µM NPA	-	2	1	21	7	6
10µM NPA	-	2	2	13	4	1.07
10µM NPA	-	2	3	13	6	6
10µM NPA	-	2	4	-	-	-
10µM NPA	-	2	5	20	5	5.1
10µM NPA	-	2	6	15	5	5.1
10µM NPA	-	2	7	13	6	6
10µM NPA	-	3	1	17	6	5.1
10µM NPA	-	3	2	23	6	6
10µM NPA	-	3	3	15	4	6
10µM NPA	-	3	4	19	6	5.1
10µM NPA	-	3	5	20	5	5.1
10µM NPA	-	3	6	26	6	6
10µM NPA	-	3	7	17	6	8
10µM NPA	-	4	1	15	5	5.1
10µM NPA	-	4	2	-	-	-
10µM NPA	-	4	3	18	5	6
10µM NPA	-	4	4	14	6	8
10µM NPA	-	4	5	14	5	8
10µM NPA	-	4	6	-	-	-
10µM NPA	-	4	7	17	5	8
10µM NPA	-	5	1	13	6	8
10µM NPA	-	5	2	15	6	6
10µM NPA	-	5	3	23	7	6
10µM NPA	-	5	4	24	6	6
10µM NPA	-	5	5	16	5	5.1
10µM NPA	-	5	6	16	6	5.1
10µM NPA	-	5	7	24	7	6
control	+	1	1	34	10	8
control	+	1	2	28	10	8
control	+	1	3	35	11	8
control	+	1	4	-	-	-
control	+	1	5	32	11	8
control	+	1	6	30	10	8
control	+	1	7	35	14	8
control	+	2	1	31	14	8
control	+	2	2	32	14	8
control	+	2	3	31	19	8
control	+	2	4	32	16	8
control	+	2	5	29	17	8
control	+	2	6	30	17	8
control	+	2	7	32	14	8
control	+	3	1	28	10	8
control	+	3	2	28	12	8
control	+	3	3	27	10	8
control	+	3	4	28	15	8
control	+	3	5	33	11	8
control	+	3	6	30	10	8
control	+	3	7	30	10	8
control	+	4	1	32	14	8
control	+	4	2	32	14	8
control	+	4	3	33	15	8
control	+	4	4	31	14	8
control	+	4	5	30	17	8
control	+	4	6	31	18	8
control	+	4	7	32	15	8
control	+	5	1	33	10	8
control	+	5	2	32	10	8
control	+	5	3	31	11	8
control	+	5	4	31	11	8
control	+	5	5	31	11	8
control	+	5	6	33	10	8
control	+	5	7	34	14	8
10µM NOA	+	1	1	25	6	1.08
10µM NOA	+	1	2	23	5	1.08
10µM NOA	+	1	3	-	-	-
10µM NOA	+	1	4	18	5	1.07
10µM NOA	+	1	5	23	7	1.09
10µM NOA	+	1	6	19	5	1.08
10µM NOA	+	1	7	18	5	1.08
10µM NOA	+	2	1	-	-	-
10µM NOA	+	2	2	24	12	1.11
10µM NOA	+	2	3	25	10	5.1
10µM NOA	+	2	4	25	11	5.1
10µM NOA	+	2	5	26	9	5.1
10µM NOA	+	2	6	23	10	5.1
10µM NOA	+	2	7	26	9	6
10µM NOA	+	3	1	25	5	1.08
10µM NOA	+	3	2	-	-	-
10µM NOA	+	3	3	21	5	1.08
10µM NOA	+	3	4	23	7	1.07
10µM NOA	+	3	5	16	7	1.1
10µM NOA	+	3	6	18	6	5.1
10µM NOA	+	3	7	23	7	1.08
10µM NOA	+	4	1	24	7	1.09
10µM NOA	+	4	2	20	8	1.09
10µM NOA	+	4	3	21	10	1.1
10µM NOA	+	4	4	25	8	1.09
10µM NOA	+	4	5	23	8	5.1
10µM NOA	+	4	6	26	12	1.1
10µM NOA	+	4	7	22	9	1.09
10µM NOA	+	5	1	23	9	1.08
10µM NOA	+	5	2	27	12	1.09
10µM NOA	+	5	3	23	11	1.09
10µM NOA	+	5	4	23	8	5.1
10µM NOA	+	5	5	25	11	5.1
10µM NOA	+	5	6	17	7	1.08
10µM NOA	+	5	7	27	8	1.09
10µM NPA	+	2	1	32	18	8
10µM NPA	+	2	2	32	17	8
10µM NPA	+	2	3	30	16	8
10µM NPA	+	2	4	31	10	8
10µM NPA	+	2	5	32	15	8
10µM NPA	+	2	6	33	14	8
10µM NPA	+	2	7	32	12	8
10µM NPA	+	3	1	32	13	8
10µM NPA	+	3	2	32	14	8
10µM NPA	+	3	3	33	15	8
10µM NPA	+	3	4	26	15	8
10µM NPA	+	3	5	25	9	8
10µM NPA	+	3	6	32	10	8
10µM NPA	+	3	7	18	8	8
10µM NPA	+	4	1	31	13	8
10µM NPA	+	4	2	26	12	8
10µM NPA	+	4	3	25	10	8
10µM NPA	+	4	4	30	11	8
10µM NPA	+	4	5	31	13	8
10µM NPA	+	4	6	30	12	8
10µM NPA	+	4	7	33	14	8
10µM NPA	+	5	1	28	13	8
10µM NPA	+	5	2	32	11	8
10µM NPA	+	5	3	30	14	8
10µM NPA	+	5	4	31	10	8
10µM NPA	+	5	5	30	13	8
10µM NPA	+	5	6	33	14	8
10µM NPA	+	5	7	28	11	8
raw data
IAA inhibitor	C. asteris	plate	plant	root length [mm]	growth stage
30µM NOA	-	1	1	16	1.05
30µM NOA	-	1	2	15	1.05
30µM NOA	-	1	3	14	1.05
30µM NOA	-	1	4	18	1.05
30µM NOA	-	1	5	16	1.05
30µM NOA	-	1	6	14	1.05
30µM NOA	-	1	7	15	1.05
30µM NOA	-	2	1	19	1.05
30µM NOA	-	2	2	14	1.05
30µM NOA	-	2	3	22	1.05
30µM NOA	-	2	4	16	1.05
30µM NOA	-	2	5	15	1.05
30µM NOA	-	2	6	15	1.05
30µM NOA	-	2	7	14	1.05
30µM NOA	-	4	1	15	1.05
30µM NOA	-	4	2	14	1.05
30µM NOA	-	4	3	14	1.05
30µM NOA	-	4	4	17	1.05
30µM NOA	-	4	5	17	1.05
30µM NOA	-	4	6	16	1.05
30µM NOA	-	4	7	15	1.05
30µM NOA	-	5	1	19	1.05
30µM NOA	-	5	2	12	1.05
30µM NOA	-	5	3	16	1.05
30µM NOA	-	5	4	16	1.05
30µM NOA	-	5	5	14	1.05
30µM NOA	-	5	6	15	1.05
30µM NOA	-	5	7	12	1.05
30µM NOA	-	6	1	17	1.05
30µM NOA	-	6	2	14	1.05
30µM NOA	-	6	3	10	1.05
30µM NOA	-	6	4	13	1.05
30µM NOA	-	6	5	19	1.05
30µM NOA	-	6	6	17	1.05
30µM NOA	-	6	7	13	1.05
30µM NOA	-	7	1	17	1.05
30µM NOA	-	7	2	13	1.05
30µM NOA	-	7	3	19	1.05
30µM NOA	-	7	4	15	1.05
30µM NOA	-	7	5	17	1.05
30µM NOA	-	7	6	13	1.05
30µM NOA	-	7	7	20	1.05
30µM NOA	+	1	1	12	1.06
30µM NOA	+	1	2	20	1.06
30µM NOA	+	1	3	20	1.06
30µM NOA	+	1	4	25	1.06
30µM NOA	+	1	5	16	1.06
30µM NOA	+	1	6	23	1.06
30µM NOA	+	1	7	16	1.06
30µM NOA	+	2	1	15	1.06
30µM NOA	+	2	2	23	1.06
30µM NOA	+	2	3	18	1.06
30µM NOA	+	2	4	18	1.06
30µM NOA	+	2	5	16	1.06
30µM NOA	+	2	6	22	1.06
30µM NOA	+	2	7	19	1.06
30µM NOA	+	3	1	17	1.06
30µM NOA	+	3	2	24	1.06
30µM NOA	+	3	3	23	1.06
30µM NOA	+	3	4	14	1.06
30µM NOA	+	3	5	19	1.06
30µM NOA	+	3	6	22	1.06
30µM NOA	+	3	7		1.06
30µM NOA	+	4	1	18	1.06
30µM NOA	+	4	2	16	1.06
30µM NOA	+	4	3	16	1.06
30µM NOA	+	4	4	20	1.06
30µM NOA	+	4	5	20	1.06
30µM NOA	+	4	6	19	1.06
30µM NOA	+	4	7	20	1.06
30µM NOA	+	5	1	20	1.06
30µM NOA	+	5	2	18	1.06
30µM NOA	+	5	3	23	1.06
30µM NOA	+	5	4	18	1.06
30µM NOA	+	5	5	18	1.06
30µM NOA	+	5	6	15	1.06
30µM NOA	+	5	7		1.06
30µM NOA	+	6	1	22	1.06
30µM NOA	+	6	2	21	1.06
30µM NOA	+	6	3	18	1.06
30µM NOA	+	6	4	17	1.06
30µM NOA	+	6	5	19	1.06
30µM NOA	+	6	6	16	1.06
30µM NOA	+	6	7	23	1.06
30µM NOA	+	7	1	15	1.06
30µM NOA	+	7	2	23	1.06
30µM NOA	+	7	3	25	1.06
30µM NOA	+	7	4	18	1.06
30µM NOA	+	7	5
30µM NOA	+	7	6	14	1.06
30µM NOA	+	7	7	24	1.06
30µM NOA	+	8	1	18	1.06
30µM NOA	+	8	2	17	1.06
30µM NOA	+	8	3	22	1.06
30µM NOA	+	8	4	21	1.06
30µM NOA	+	8	5	22	1.06
30µM NOA	+	8	6	17	1.06
30µM NOA	+	8	7	10	1.06
30µM NOA	+	9	1	19	1.06
30µM NOA	+	9	2	19	1.06
30µM NOA	+	9	3	21	1.06
30µM NOA	+	9	4	21	1.06
30µM NOA	+	9	5	23	1.06
30µM NOA	+	9	6	18	1.06
30µM NOA	+	9	7	17	1.06
30µM NOA	+	10	1	18	1.06
30µM NOA	+	10	2	20	1.06
30µM NOA	+	10	3	19	1.06
30µM NOA	+	10	4	22	1.06
30µM NOA	+	10	5	18	1.06
30µM NOA	+	10	6	25	1.06
30µM NOA	+	10	7	22	1.06
20µM NPA	-	2	1	21	6
20µM NPA	-	2	2	29	5.1
20µM NPA	-	2	3	16	1.08
20µM NPA	-	2	4	25	1.08
20µM NPA	-	2	5	26	5.1
20µM NPA	-	2	6	25	5.1
20µM NPA	-	2	7	18	5.1
20µM NPA	-	3	1	10	6
20µM NPA	-	3	2	18	6
20µM NPA	-	3	3	21	6
20µM NPA	-	3	4	21	6
20µM NPA	-	3	5	20	5.1
20µM NPA	-	3	6	22	5.1
20µM NPA	-	3	7	21	1.1
20µM NPA	-	4	1	17	6
20µM NPA	-	4	2	23	6
20µM NPA	-	4	3	21	6
20µM NPA	-	4	4	22	6
20µM NPA	-	4	5	15	5.1
20µM NPA	-	4	6	18	6
20µM NPA	-	4	7	20	6
20µM NPA	-	6	1	17	1.1
20µM NPA	-	6	2	19	6
20µM NPA	-	6	3		6
20µM NPA	-	6	4	22	6
20µM NPA	-	6	5	23	6
20µM NPA	-	6	6	31	6
20µM NPA	-	6	7	22	6
20µM NPA	-	7	1	21	6
20µM NPA	-	7	2	17	6
20µM NPA	-	7	3	26	6
20µM NPA	-	7	4	22	5.1
20µM NPA	-	7	5	21	6
20µM NPA	-	7	6	23	6
20µM NPA	-	7	7	15	5.1
20µM NPA	-	8	1	24	6
20µM NPA	-	8	2	22	5.1
20µM NPA	-	8	3	29	6
20µM NPA	-	8	4	22	6
20µM NPA	-	8	5	25	6
20µM NPA	-	8	6	18	6
20µM NPA	-	8	7	21	6
20µM NPA	-	9	1	16	5.1
20µM NPA	-	9	2	6	6
20µM NPA	-	9	3	14	5.1
20µM NPA	-	9	4	16	6
20µM NPA	-	9	5	17	1.1
20µM NPA	-	9	6	15	1.1
20µM NPA	-	9	7	16	6
20µM NPA	+	1	1	25	6
20µM NPA	+	1	2	20	6
20µM NPA	+	1	3	29	6
20µM NPA	+	1	4	23	6
20µM NPA	+	1	5	20	6
20µM NPA	+	1	6	20	6
20µM NPA	+	1	7	20	6
20µM NPA	+	4	1	25	6
20µM NPA	+	4	2	30	6
20µM NPA	+	4	3	22	6
20µM NPA	+	4	4	23	6
20µM NPA	+	4	5	27	6
20µM NPA	+	4	6	22	6
20µM NPA	+	4	7	15	6
20µM NPA	+	6	2	25	6
20µM NPA	+	6	3	18	6
20µM NPA	+	6	4	23	6
20µM NPA	+	6	5	24	6
20µM NPA	+	6	6	22	6
20µM NPA	+	6	7	22	6
20µM NPA	+	7	1	31	6
20µM NPA	+	7	2	25	6
20µM NPA	+	7	3	28	6
20µM NPA	+	7	4	25	6
20µM NPA	+	7	5	30	6
20µM NPA	+	7	6	25	6
20µM NPA	+	7	7	30	6
control	-	1	1	38	5.1
control	-	1	2	28	6
control	-	1	3	38	5.1
control	-	1	4	51	5.1
control	-	1	5	44	6
control	-	1	6	40	5.1
control	-	1	7	43	5.1
control	-	2	1	38	5.1
control	-	2	2	33	5.1
control	-	2	3	43	5.1
control	-	2	4	41	5.1
control	-	2	5	36	6
control	-	2	6	35	5.1
control	-	2	7	25	5.1
control	-	3	1	48	5.1
control	-	3	2	58	6
control	-	3	3	57	6
control	-	3	4	64	6
control	-	3	5		5.1
control	-	3	6	60	5.1
control	-	3	7	54	6
control	-	4	1	47	5.1
control	-	4	2	43	1.1
control	-	4	3	45	5.1
control	-	4	4	51	5.1
control	-	4	5	42	5.1
control	-	4	6	48	5.1
control	-	4	7	41	5.1
control	-	5	1	53	6
control	-	5	2	49	5.1
control	-	5	3	46	1.1
control	-	5	4	57	5.1
control	-	5	5	47	5.1
control	-	5	6	52	5.1
control	-	5	7	41	5.1
control	-	6	1	33	5.1
control	-	6	2	40	1.1
control	-	6	3	47	1.1
control	-	6	4	29	1.1
control	-	6	5	37	1.1
control	-	6	6	26	5.1
control	-	6	7	38	6
control	-	7	1	43	6
control	-	7	2	51	1.1
control	-	7	3	56	6
control	-	7	4	36	1.1
control	-	7	5	62	6
control	-	7	6	59	6
control	-	7	7	49	6
control	-	8	1	48	6
control	-	8	2	44	1.1
control	-	8	3	48	5.1
control	-	8	4	46	6
control	-	8	5	58	6
control	-	8	6	46	5.1
control	-	8	7	33	5.1
control	-	9	1	43	5.1
control	-	9	2	56	6
control	-	9	3	57	6
control	-	9	4	62	5.1
control	-	9	5	56	6
control	-	9	6	55	6
control	-	9	7	47	6
control	+	1	1	38	6
control	+	1	2	36	6
control	+	1	3	38	6
control	+	1	4	40	6
control	+	1	5	45	6
control	+	1	6	44	6
control	+	1	7	29	6
control	+	2	1	33	6
control	+	2	2	39	6
control	+	2	3	34	6
control	+	2	4	39	6
control	+	2	5	35	6
control	+	2	6	36	6
control	+	2	7	41	6
control	+	3	1	33	6
control	+	3	2	39	6
control	+	3	3	37	6
control	+	3	4	42	6
control	+	3	5	41	6
control	+	3	6	41	6
control	+	3	7	41	6
control	+	4	1	34	6
control	+	4	2	39	6
control	+	4	3	45	6
control	+	4	4	39	6
control	+	4	5	39	6
control	+	4	6	41	6
control	+	4	7	40	6
control	+	5	1	37	6
control	+	5	2	32	6
control	+	5	3	--	-
control	+	5	4	39	6
control	+	5	5	36	6
control	+	5	6	41	6
control	+	5	7	37	6
control	+	6	1	27	6
control	+	6	2	35	6
control	+	6	3	39	6
control	+	6	4	38	6
control	+	6	5	40	6
control	+	6	6	40	6
control	+	6	7	34	6
control	+	7	1	36	6
control	+	7	2	40	6
control	+	7	3	34	6
control	+	7	4	38	6
control	+	7	5	36	6
control	+	7	6	33	6
control	+	7	7	33	6
